# Supplementary material for: Achieving Ultrahigh DC-Power Triboelectric Nanogenerators by Lightning Rod-Inspired Field Emission Modeling
Source: Research (Wash D C). 2024 Aug 13;7:0437. doi: 10.34133/research.0437 (PMC11320116; doi:10.34133/research.0437)
Supplement: Supplementary 1 — Materials and Methods Figs. S1 to S17 Tables S1 to S13 Notes S1 to S4 Movies S1 to S5 [file research.0437.f1.zip]

Archive with 6 entries (6 files):
- Movie S1.MP4
- Movie S2.mp4
- Movie S3.mp4
- Movie S4.mp4
- Movie S5.mp4
- Reviced Supplementary Information.pdf
